# Supplementary material for: Analytic Gradients for Density Fitting MP2 Using Natural Auxiliary Functions
Source: J Phys Chem A. 2024 Jul 29;128(31):6566–80. doi: 10.1021/acs.jpca.4c02822 (PMC11317987; doi:10.1021/acs.jpca.4c02822)
Supplement: Supplementary file 2 — jp4c02822_si_002.xls [file jp4c02822_si_002.xls]

## Sheet: S1
Title:	Analytic Gradients for Density Fitting MP2 Using Natural Auxiliary Functions
Authors:	Klára Petrov*†‡, József Csóka*†‡, and Mihály Kállay*†‡
Affiliations:	* Department of Physical Chemistry and Materials Science, Faculty of Chemical Technology and Biotechnology, Budapest University of Technology and Economics, Műegyetem rkp. 3., H-1111 Budapest, Hungary
	† HUN-REN–BME Quantum Chemistry Research Group, Műegyetem rkp. 3., H-1111 Budapest, Hungary
	‡ MTA–BME Lendület Quantum Chemistry Research Group, Műegyetem rkp. 3., H-1111 Budapest, Hungary
Number of atoms, electrons, AOs, fitting functions, and computation times for our test systems
molecule:	penicillin
number of atoms:	42
N	2
C	16
S	1
O	5
number of electrons:	184
nocc	64
basis:	cc-pVDZ					aug-cc-pVDZ					cc-pVTZ
nAO	402					690					948
naux	1616					2162					2525
εNAF [a.u.]	off	max	0.01	0.005	0.001	off	max	0.01	0.005	0.001	off	max	0.01	0.005	0.001
nNAF	-	402	594	671	890	-	690	692	832	1171	-	948	1144	1331	1718
wall time, step 2 [min.]	1.21667	0.883333	0.95	0.966667	1.05	5.63333	4.28333	4.28333	4.41667	4.81667	13.0333	10.15	10.55	11.0167	11.8
wall time, step 3 [min.]	1.9					7.5					11.3
wall time, total [min.]	4.5	4.26667	4.28333	4.28333	4.33333	17.45	16.1333	16.1	16.2667	16.6833	30	27.3	27.7167	28.05	28.65
molecule:	androstendione
number of atoms:	47
C	19
O	2
number of electrons:	156
nocc	57
basis:	cc-pVDZ					aug-cc-pVDZ					cc-pVTZ
nAO	403					696					973
naux	1540					2110					2481
εNAF [a.u.]	off	max	0.01	0.005	0.001	off	max	0.01	0.005	0.001	off	max	0.01	0.005	0.001
nNAF	-	403	557	649	857	-	696	696	791	1143	-	973	1099	1290	1692
wall time, step 2 [min.]	1.05	0.766667	0.833333	0.85	0.933333	4.81667	3.7	3.68333	3.78333	4.1	11.65	9.18333	9.41667	9.78333	10.55
wall time, step 3 [min.]	1.7					6.3					10.4
wall time, total [min.]	4.36667	4.03333	4.1	4.18333	4.23333	16.4333	15.3167	15.3	15.3667	15.5167	29.4167	26.8	27.1667	27.2	28.05
molecule:	DNA1
number of atoms:	62
C	20
O	8
N	7
number of electrons:	260
nocc	95
basis:	cc-pVDZ					aug-cc-pVDZ					cc-pVTZ
nAO	590					1013					1393
naux	2338					3141					3645
εNAF [a.u.]	off	max	0.01	0.005	0.001	off	max	0.01	0.005	0.001	off	max	0.01	0.005	0.001
nNAF	-	590	875	991	1325	-	1013	1034	1225	1736	-	1393	1700	1966	2562
wall time, step 2 [min.]	7.13333	4.83333	5.28333	5.43333	5.95	49.4167	55.3833	59.8833	60.95	64.55	213.25	183.983	184.817	190.833	199.133
wall time, step 3 [min.]	7.9					33.8					51
wall time, total [min.]	19.1	16.7667	17.0167	17.2167	17.6833	103.283	109.2	114.55	115.5	119.217	285.267	258.483	258.067	263.683	270.617
molecule:	indinavir
number of atoms:	92
C	36
O	4
N	5
number of electrons:	330
nocc	120
basis:	cc-pVDZ					aug-cc-pVDZ					cc-pVTZ
nAO	820					1413					1963
naux	3178					4321					5055
εNAF [a.u.]	off	max	0.01	0.005	0.001	off	max	0.01	0.005	0.001	off	max	0.01	0.005	0.001
nNAF	-	820	1163	1327	1778	-	1413	1413	1639	2347	-	1963	2269	2652	3466
wall time, step 2 [min.]	40.45	30.8833	39.6667	49.85	52.05	266.45	196.767	201.25	217.817	216.4	708.4	547.483	531.483	558.467	582.717
wall time, step 3 [min.]	116.1					25.8					187.2
wall time, total [min.]	85.5167	80.8167	86.7167	97.3333	99.2	477.5	397.2	402.183	419.233	417.733	977.383	814.7	794.567	828.417	844.717
